# Supplementary material for: Synergistic effect of grassland plants and beneficial rhizosphere bacteria helps plants cope with overgrazing stress
Source: BMC Plant Biol. 2025 May 10;25:614. doi: 10.1186/s12870-025-06638-z (PMC12065256; doi:10.1186/s12870-025-06638-z)
Supplement: Supplementary file 1 — Supplementary Material 1 [file 12870_2025_6638_MOESM1_ESM.xlsx]

## Sheet: Supplementary Data 
Supplementary Data : Composition of growth media of bacterial strains.
Media	Compound	Amount/L
Trypic Soy Broth Medium (TSB Medium)	Casein (pancreatic digest)	17 g
	Soya peptone (papaic digest)	3 g
	NaCl	5 g
	K2HPO4	2.5 g
	Dextrose	2.5 g
	(Agar)	20 g
R2A medium	Casein acid hydrolysate	0.5 g
	Yeast extract	0.5 g
	Proteose peptone	0.5 g
	Dextrose	0.5 g
	Starch	0.5 g
	K2HPO4	0.3 g
	MgSO4	0.024 g
	Sodium pyruvate	0.3 g
	(Agar)	15 g
	pH: 7.2
Ashby’s Nitrogen-Free Agar medium	Mannitol	10g
	K2HPO4·H2O	0.2g
	MgSO4·7H2O	0.2g
	NaCl	0.2g
	CaSO4	0.1g
	CaCO3	5g
	Agar	15g
	pH: 7.4±0.2
Luria-Bertani medium	Tryptone	10g
	Yeast extract	5g
	NaCl	10g
	Agar	18g
	pH: 7.4±0.2
Pikovskaya (PKO) medium	Glucose	10g
	(NH4)2SO4	0.5 g
	NaCl	0.3 g
	MgSO4·7H2O	0.3 g
	MnSO2·H2O	0.03
	KCl	0.3 g
	FeSO4·7H2O	0.3 g
	Ca3(PO4)2	5g
	Yeast extract	0.5 g
	Agar	18g
	pH: 7.4±0.2
